# Supplementary material for: Salt marsh sediment bacterial communities maintain original population structure after transplantation across a latitudinal gradient
Source: PeerJ. 2018 May 1;6:e4735. doi: 10.7717/peerj.4735 (PMC5935077; doi:10.7717/peerj.4735)
Supplement: Supplemental Information 6 — Data was used to determine indicator OTUs in conjunction with environmental differences between sites. [file peerj-06-4735-s006.zip]

Archive with 3 entries (2 files):
- otu_table.txt
- __MACOSX/
- __MACOSX/._otu_table.txt
