# Supplementary material for: Salt marsh sediment bacterial communities maintain original population structure after transplantation across a latitudinal gradient
Source: PeerJ. 2018 May 1;6:e4735. doi: 10.7717/peerj.4735 (PMC5935077; doi:10.7717/peerj.4735)
Supplement: Supplemental Information 7 — Data was used to determine indicator OTUs in conjunction with raw OTU counts. [file peerj-06-4735-s007.txt]

Site	PI-AB-1	PI-AB-3	RC-AB-1	RC-AB-3	AB-AB-3	AB-PI-3	PI-PI-2	WB-WB-2	RC-JR-3	JR-JR-2	JR-JR-3	PI-WB-1	WB-RC-3	PI-RC-2	WB-RC-1	AB-RC-2	WB-RC-2	WB-JR-2	WB-JR-1	PI-JR-1	RC-JR-1	PI-JR-3	JR-WB-1	WB-WB-1	AB-JR-2	WB-PI-1	AB-AB-1	JR-RC-1	JR-RC-2	JR-AB-3	RC-RC-2	JR-AB-1	JR-AB-2	JR-RC-3	PI-RC-1	WB-AB-1	JR-JR-1	WB-AB-2	RC-RC-3	PI-RC-3	WB-JR-3	AB-AB-2	JR-WB-3	AB-PI-2	AB-JR-3	JR-WB-2	AB-JR-1	PI-AB-2	RC-AB-2
GeoDist	1290.696322	1290.696322	423.4634341	423.4634341	0	1290.696322	0	0	497.7836869	0	0	66.95494002	932.6444673	898.3230117	932.6444673	423.4634341	932.6444673	500.2189722	500.2189722	448.2093607	497.7836869	448.2093607	500.2189722	0	854.493224	66.95494002	0	497.7836869	497.7836869	854.493224	0	854.493224	854.493224	497.7836869	898.3230117	1332.550787	0	1332.550787	0	898.3230117	500.2189722	0	500.2189722	1290.696322	854.493224	500.2189722	854.493224	1290.696322	423.4634341
deltaN	-0.833049223	-0.833049223	-0.063113789	-0.063113789	0	0.833049223	0	0	-0.04731083	0	0	-0.419134638	-0.350800796	-0.769935434	-0.350800796	0.063113789	-0.350800796	-0.398111626	-0.398111626	-0.817246264	-0.04731083	-0.817246264	0.398111626	0	0.015802959	0.419134638	0	0.04731083	0.04731083	-0.015802959	0	-0.015802959	-0.015802959	0.04731083	-0.769935434	-0.413914585	0	-0.413914585	0	-0.769935434	-0.398111626	0	0.398111626	0.833049223	0.015802959	0.398111626	0.015802959	-0.833049223	-0.063113789
deltaC	-14.98389639	-14.98389639	-0.18514472	-0.18514472	0	14.98389639	0	0	-2.782226317	0	0	-9.73055455	-5.068197122	-14.79875167	-5.068197122	0.18514472	-5.068197122	-7.850423438	-7.850423438	-17.58097799	-2.782226317	-17.58097799	7.850423438	0	-2.597081596	9.73055455	0	2.782226317	2.782226317	2.597081596	0	2.597081596	2.597081596	2.782226317	-14.79875167	-5.253341842	0	-5.253341842	0	-14.79875167	-7.850423438	0	7.850423438	14.98389639	-2.597081596	7.850423438	-2.597081596	-14.98389639	-0.18514472
deltaSalinity	-0.2	-0.2	-5.9	-5.9	0	0.2	0	0	-21.6	0	0	-1.5	7.2	5.7	7.2	5.9	7.2	-14.4	-14.4	-15.9	-21.6	-15.9	14.4	0	-15.7	1.5	0	21.6	21.6	15.7	0	15.7	15.7	21.6	5.7	1.3	0	1.3	0	5.7	-14.4	0	14.4	0.2	-15.7	14.4	-15.7	-0.2	-5.9
deltaTemp	6.4	6.4	1.2	1.2	0	-6.4	0	0	-2.9	0	0	-0.7	5.9	5.2	5.9	-1.2	5.9	3	3	2.3	-2.9	2.3	-3	0	-4.1	0.7	0	2.9	2.9	4.1	0	4.1	4.1	2.9	5.2	7.1	0	7.1	0	5.2	3	0	-3	-6.4	-4.1	-3	-4.1	6.4	1.2
[truncated: 24 more columns]
